# Supplementary material for: Assessment of Traffic Accidents in Japan during the COVID-19 Pandemic vs. Previous Years: A Preliminary Report
Source: Healthcare (Basel). 2022 May 6;10(5):860. doi: 10.3390/healthcare10050860 (PMC9141637; doi:10.3390/healthcare10050860)
Supplement: Supplementary file 1 [file healthcare-10-00860-s001.zip]

Archive with 1 entries (1 files):
- healthcare-1675488-supplementary.pdf
